# Supplementary material for: Pathway analysis comparison using Crohn's disease genome wide association studies
Source: BMC Med Genomics. 2010 Jun 28;3:25. doi: 10.1186/1755-8794-3-25 (PMC2908056; doi:10.1186/1755-8794-3-25)
Supplement: Additional file 1 — Significant pathways from Random Set analysis. The table lists the significant pathways across dataset (WTCCC, Jewish, non-Jewish) and IL23R status (included, excluded, conditioned upon). An 'X' means the pathway had an FDR less than 0.01. [file 1755-8794-3-25-S1.XLSX]

## Sheet: RS pathways
		WTCCC			Jewish			Non-Jewish
	included	conditioned	excluded	included	conditioned	excluded	included	conditioned	excluded
BC_Human_Activation of Csk by cAMP-dependent Protein Kinase Inhibits Signaling through the T Cell Receptor pathway	x	x	x
BC_Human_Ahr Signal Transduction Pathway	x	x	x
BC_Human_Antigen Dependent B Cell Activation pathway	x	x	x
BC_Human_Bystander B Cell Activation pathway	x	x	x
BC_Human_Cytokines and Inflammatory Response pathway	x	x	x
BC_Human_Erythropoietin mediated neuroprotection through NF-kB pathway	x	x	x	x
BC_Human_Hypoxia-Inducible Factor in the Cardiovascular System pathway	x	x	x
BC_Human_IL 4 signaling pathway	x	x	x
BC_Human_IL 5 Signaling Pathway	x	x	x
BC_Human_IL12 and Stat4 Dependent Signaling Pathway in Th1 Development pathway	x	x	x
BC_Human_IL22 Soluble Receptor Signaling Pathway	x	x	x	x
BC_Human_Lck and Fyn tyrosine kinases in initiation of TCR Activation pathway	x	x	x
BC_Human_NO2-dependent IL 12 Pathway in NK cells pathway	x	x	x
BC_Human_Selective expression of chemokine receptors during T-cell polarization pathway	x	x	x
Glycerolipid metabolism	x	x	x
Glycerophospholipid metabolism	x	x	x
GM_Human_Adipogenesis Human	x	x	x	x
GM_Human_IL-4 signaling pathway	x	x	x
GM_Human_Kit Receptor Signaling Pathway	x	x	x	x
BC_Human_TPO Signaling Pathway	x	x	x
BC_Human_IFN gamma signaling pathway	x		x
BC_Human_IL 3 signaling pathway	x		x
BC_Human_IL-2 Receptor Beta Chain in T cell Activation pathway	x		x	x			x
BC_Human_IL-7 Signal Transduction pathway	x		x	x
Cytokine-cytokine receptor interaction	x	x
GM_Human_IL-9 Signaling Pathway	x		x	x			x
Jak-STAT signaling pathway	x		x	x
BC_Human_EPO Signaling Pathway	x		x	x
BC_Human_IL-10 Anti-inflammatory Signaling Pathway	x		x	x
BC_Human_ALK in cardiac myocytes pathway		x
BC_Human_Chaperones modulate interferon Signaling Pathway	x
BC_Human_Erythrocyte Differentiation Pathway		x
BC_Human_IFN alpha signaling pathway	x
BC_Human_IL 2 signaling pathway	x
BC_Human_Regulation of hematopoiesis by cytokines pathway		x		x		x
BC_Human_Th1/Th2 Differentiation pathway			x
BC_Human_The Role of Eosinophils in the Chemokine Network of Allergy pathway			x
BC_Human_Transcription factor CREB and its extracellular signals pathway		x
GM_Human_Acetylcholine Synthesis		x
GM_Human_Alpha6-Beta4 Integrin Signaling Pathway		x
GM_Human_IL-3 Signaling Pathway	x
GM_Human_IL-5 Signaling Pathway	x
GM_Human_IL-6 signaling pathway	x						x
GM_Human_IL-7 Signaling Pathway	x
GM_Human_Small Ligand GPCRs		x
GM_Human_Wnt Signaling Pathway		x
Melanogenesis		x
Porphyrin and chlorophyll metabolism			x
Wnt signaling pathway		x
BC_Human_Growth Hormone Signaling Pathway	x			x
BC_Human_IL 6 signaling Pathway	x			x
BC_Human_Msp/Ron Receptor Signaling Pathway			x
GM_Human_Oxidative Stress					x
GM_Human_Cytokines and Inflammatory Response						x
BC_Human_Cytokine Network pathway						x
BC_Human_Cells and Molecules involved in local acute inflammatory response pathway					x			x
Glycosphingolipid biosynthesis				x	x	x			x
BC_Human_Deregulation of CDK5 in Alzheimers Disease pathway							x	x	x
BC_Human_Inactivation of Gsk3 by AKT causes accumulation of b-catenin in Alveolar Macrophages pathway									x
BC_Human_Regulation of Spermatogenesis by CREM pathway								x
C21-Steroid hormone metabolism							x	x
Glycosphingolipid biosynthesis - neo-lactoseries								x
GM_Human_Signal Transduction of S1P							x		x
Steroid hormone biosynthesis									x
