# Supplementary material for: Pathway analysis comparison using Crohn's disease genome wide association studies
Source: BMC Med Genomics. 2010 Jun 28;3:25. doi: 10.1186/1755-8794-3-25 (PMC2908056; doi:10.1186/1755-8794-3-25)
Supplement: Additional file 2 — Genes located in significant pathways across three datasets. The table lists the genes located in the two pathways 'IL-2' and 'IL-9' which were significant in each dataset evaluated. across dataset (WTCCC, Jewish, non-Jewish) and IL23R status (included, excluded, conditioned upon). An 'X' means the pathway had an FDR less than 0.01. Each gene is followed by the p-value obtained from PCA regression of disease status onto SNPs located within the gene. [file 1755-8794-3-25-S2.XLSX]

## Sheet: IL-2 Genes (S3)
pathway	gene	pca-wtc	pca-jewish	pca-nonJewish
BC_Human_IL-2 Receptor Beta Chain in T cell Activation pathway	AKT1	0.00363536	0.925332	0.185901
BC_Human_IL-2 Receptor Beta Chain in T cell Activation pathway	AKT2	0.562534	0.456129	0.790268
BC_Human_IL-2 Receptor Beta Chain in T cell Activation pathway	AKT3	0.0383591	0.294807	0.00817542
BC_Human_IL-2 Receptor Beta Chain in T cell Activation pathway	ARAF
BC_Human_IL-2 Receptor Beta Chain in T cell Activation pathway	BAD	0.0363115	0.0454785	0.281287
BC_Human_IL-2 Receptor Beta Chain in T cell Activation pathway	BCL2	0.432326	0.792028	0.86233
BC_Human_IL-2 Receptor Beta Chain in T cell Activation pathway	BCL2L1	0.733345	0.112284	0.309728
BC_Human_IL-2 Receptor Beta Chain in T cell Activation pathway	BRAF	0.649171	0.378333	0.482874
BC_Human_IL-2 Receptor Beta Chain in T cell Activation pathway	CBL	0.618502	0.224882	0.595891
BC_Human_IL-2 Receptor Beta Chain in T cell Activation pathway	CBLB	0.387192	0.20951	0.095091
BC_Human_IL-2 Receptor Beta Chain in T cell Activation pathway	CBLC	0.15416	0.41956	0.980043
BC_Human_IL-2 Receptor Beta Chain in T cell Activation pathway	CFLAR		0.288434	0.568161
BC_Human_IL-2 Receptor Beta Chain in T cell Activation pathway	CNTFR	0.0198119	0.190255	0.440201
BC_Human_IL-2 Receptor Beta Chain in T cell Activation pathway	CRK	0.488512	0.958032	0.0490288
BC_Human_IL-2 Receptor Beta Chain in T cell Activation pathway	CRKL	0.941188	0.21309	0.258647
BC_Human_IL-2 Receptor Beta Chain in T cell Activation pathway	CRLF2
BC_Human_IL-2 Receptor Beta Chain in T cell Activation pathway	CSF2RA
BC_Human_IL-2 Receptor Beta Chain in T cell Activation pathway	CSF2RB	0.00226515	0.904618	0.316483
BC_Human_IL-2 Receptor Beta Chain in T cell Activation pathway	CSF3R	0.269499	0.411428	0.193638
BC_Human_IL-2 Receptor Beta Chain in T cell Activation pathway	E2F1	0.698468	0.476612	0.546684
BC_Human_IL-2 Receptor Beta Chain in T cell Activation pathway	E2F3	0.133655	0.26705	0.0748699
BC_Human_IL-2 Receptor Beta Chain in T cell Activation pathway	EPOR	0.185549	0.553102	0.111753
BC_Human_IL-2 Receptor Beta Chain in T cell Activation pathway	FAS	0.302988	0.416602	0.390749
BC_Human_IL-2 Receptor Beta Chain in T cell Activation pathway	FASLG		0.87436	0.109784
BC_Human_IL-2 Receptor Beta Chain in T cell Activation pathway	FOS	0.0220445	0.589976	0.57347
BC_Human_IL-2 Receptor Beta Chain in T cell Activation pathway	GHR	0.897523	0.551045	0.843605
BC_Human_IL-2 Receptor Beta Chain in T cell Activation pathway	GRB2	0.00142025	0.15629	0.619113
BC_Human_IL-2 Receptor Beta Chain in T cell Activation pathway	HRAS
BC_Human_IL-2 Receptor Beta Chain in T cell Activation pathway	IFNAR1	0.0376124	0.706358	0.706923
BC_Human_IL-2 Receptor Beta Chain in T cell Activation pathway	IFNAR2	0.663656	0.296193	0.548633
BC_Human_IL-2 Receptor Beta Chain in T cell Activation pathway	IFNGR1	6.82e-07	0.31841	0.740208
BC_Human_IL-2 Receptor Beta Chain in T cell Activation pathway	IFNGR2	0.0374961	0.205794	0.155411
BC_Human_IL-2 Receptor Beta Chain in T cell Activation pathway	IKZF3	0.0205567	0.463471	0.106512
BC_Human_IL-2 Receptor Beta Chain in T cell Activation pathway	IL10RA	0.00116993	0.973858	0.408568
BC_Human_IL-2 Receptor Beta Chain in T cell Activation pathway	IL10RB	0.831367	0.0315426	0.372609
BC_Human_IL-2 Receptor Beta Chain in T cell Activation pathway	IL11RA	0.272541	0.842228	0.408864
BC_Human_IL-2 Receptor Beta Chain in T cell Activation pathway	IL12RB1	0.145483	0.109536	0.301237
BC_Human_IL-2 Receptor Beta Chain in T cell Activation pathway	IL12RB2	0.0463098	0.536071	0.290398
BC_Human_IL-2 Receptor Beta Chain in T cell Activation pathway	IL13RA1
BC_Human_IL-2 Receptor Beta Chain in T cell Activation pathway	IL13RA2
BC_Human_IL-2 Receptor Beta Chain in T cell Activation pathway	IL15RA	0.926672	0.2737	0.735719
BC_Human_IL-2 Receptor Beta Chain in T cell Activation pathway	IL20RA	0.046554	0.250993	0.234192
BC_Human_IL-2 Receptor Beta Chain in T cell Activation pathway	IL21R	0.853553	0.237977	0.132794
BC_Human_IL-2 Receptor Beta Chain in T cell Activation pathway	IL22RA1	0.252576	0.291842	0.570554
BC_Human_IL-2 Receptor Beta Chain in T cell Activation pathway	IL22RA2	0.378656	0.33051	0.64097
BC_Human_IL-2 Receptor Beta Chain in T cell Activation pathway	IL23R	0	3.66607e-07	1.1e-09
BC_Human_IL-2 Receptor Beta Chain in T cell Activation pathway	IL28RA	0.0770542	0.627561	0.231133
BC_Human_IL-2 Receptor Beta Chain in T cell Activation pathway	IL2RA	0.661296	0.000500887	0.238034
BC_Human_IL-2 Receptor Beta Chain in T cell Activation pathway	IL2RB	0.883743	0.825449	0.734578
BC_Human_IL-2 Receptor Beta Chain in T cell Activation pathway	IL2RG
BC_Human_IL-2 Receptor Beta Chain in T cell Activation pathway	IL3RA
BC_Human_IL-2 Receptor Beta Chain in T cell Activation pathway	IL4R	0.659757	0.989464	0.661798
BC_Human_IL-2 Receptor Beta Chain in T cell Activation pathway	IL5RA	0.0708398	0.683299	0.244709
BC_Human_IL-2 Receptor Beta Chain in T cell Activation pathway	IL6R	0.276645	0.615649	0.754875
BC_Human_IL-2 Receptor Beta Chain in T cell Activation pathway	IL6ST		0.31956	0.827899
BC_Human_IL-2 Receptor Beta Chain in T cell Activation pathway	IL7R	0.111514	0.207334	0.31228
BC_Human_IL-2 Receptor Beta Chain in T cell Activation pathway	IL9R
BC_Human_IL-2 Receptor Beta Chain in T cell Activation pathway	IRS1	0.0761089	0.980413	0.772625
BC_Human_IL-2 Receptor Beta Chain in T cell Activation pathway	IRS2	0.9161	0.151924	0.025118
BC_Human_IL-2 Receptor Beta Chain in T cell Activation pathway	IRS4
BC_Human_IL-2 Receptor Beta Chain in T cell Activation pathway	JAK1	0.580816	0.156198	0.150519
BC_Human_IL-2 Receptor Beta Chain in T cell Activation pathway	JAK2	0.172027	0.33654	0.0109673
BC_Human_IL-2 Receptor Beta Chain in T cell Activation pathway	JAK3	0.591443	0.720915	0.902313
BC_Human_IL-2 Receptor Beta Chain in T cell Activation pathway	JUN	0.427943	0.565193	0.0517668
BC_Human_IL-2 Receptor Beta Chain in T cell Activation pathway	KRAS	0.588143	0.25829	0.296348
BC_Human_IL-2 Receptor Beta Chain in T cell Activation pathway	LEPR	0.852268	0.666665	0.845933
BC_Human_IL-2 Receptor Beta Chain in T cell Activation pathway	LIFR	0.372037	0.593573	0.511124
BC_Human_IL-2 Receptor Beta Chain in T cell Activation pathway	MAPK1	0.933731	0.318444	0.0139188
BC_Human_IL-2 Receptor Beta Chain in T cell Activation pathway	MAPK3		0.160175	0.685031
BC_Human_IL-2 Receptor Beta Chain in T cell Activation pathway	MOS	0.196145	0.396697	0.428117
BC_Human_IL-2 Receptor Beta Chain in T cell Activation pathway	MPL	0.2313	0.760082	0.855062
BC_Human_IL-2 Receptor Beta Chain in T cell Activation pathway	MRAS	0.345514	0.225268	0.98922
BC_Human_IL-2 Receptor Beta Chain in T cell Activation pathway	MYC	0.640678	0.0440659	0.483813
BC_Human_IL-2 Receptor Beta Chain in T cell Activation pathway	NMI	0.852074	0.00180005	0.903607
BC_Human_IL-2 Receptor Beta Chain in T cell Activation pathway	NRAS	0.933555	0.445165	0.747527
BC_Human_IL-2 Receptor Beta Chain in T cell Activation pathway	OSMR	0.403276	0.350159	0.248064
BC_Human_IL-2 Receptor Beta Chain in T cell Activation pathway	PIK3C2A	0.847143	0.598349	0.0599891
BC_Human_IL-2 Receptor Beta Chain in T cell Activation pathway	PIK3C2B	0.0330861	0.30187	0.00037395
BC_Human_IL-2 Receptor Beta Chain in T cell Activation pathway	PIK3C2G	0.0377255	0.471604	0.210487
BC_Human_IL-2 Receptor Beta Chain in T cell Activation pathway	PIK3C3	0.843722	0.157233	0.707379
BC_Human_IL-2 Receptor Beta Chain in T cell Activation pathway	PIK3CA	0.86028	0.136976	0.690829
BC_Human_IL-2 Receptor Beta Chain in T cell Activation pathway	PIK3CB	0.642424	0.615799	0.412428
BC_Human_IL-2 Receptor Beta Chain in T cell Activation pathway	PIK3CD	0.129286	0.671932	0.258717
BC_Human_IL-2 Receptor Beta Chain in T cell Activation pathway	PIK3CG	0.404495	0.000544172	0.856963
BC_Human_IL-2 Receptor Beta Chain in T cell Activation pathway	PIK3R1	0.568471	0.811178	0.126917
BC_Human_IL-2 Receptor Beta Chain in T cell Activation pathway	PIK3R2	0.0627236	0.175886	0.145451
BC_Human_IL-2 Receptor Beta Chain in T cell Activation pathway	PIK3R3	0.755485	0.408421	0.641978
BC_Human_IL-2 Receptor Beta Chain in T cell Activation pathway	PIK3R5	0.464172	0.275066	0.171029
BC_Human_IL-2 Receptor Beta Chain in T cell Activation pathway	PPIA	0.864617	0.0815408	0.525031
BC_Human_IL-2 Receptor Beta Chain in T cell Activation pathway	PRLR	0.0759263	0.0477414	0.486179
BC_Human_IL-2 Receptor Beta Chain in T cell Activation pathway	PTPN6	0.0571519	0.0973895	0.759207
BC_Human_IL-2 Receptor Beta Chain in T cell Activation pathway	RAF1	0.248876	0.947964	0.010853
BC_Human_IL-2 Receptor Beta Chain in T cell Activation pathway	RPS6KB1	0.00179803	0.994511	0.0396896
BC_Human_IL-2 Receptor Beta Chain in T cell Activation pathway	RRAS	0.0243582	0.0619968	0.631884
BC_Human_IL-2 Receptor Beta Chain in T cell Activation pathway	RRAS2	0.250794	0.248089	0.508125
BC_Human_IL-2 Receptor Beta Chain in T cell Activation pathway	SHC1	0.361663
BC_Human_IL-2 Receptor Beta Chain in T cell Activation pathway	SHC2	0.112945	0.233662	0.0633791
BC_Human_IL-2 Receptor Beta Chain in T cell Activation pathway	SHC3	0.426322	0.339251	0.0583034
BC_Human_IL-2 Receptor Beta Chain in T cell Activation pathway	SHC4	0.529967	0.446553	0.786795
BC_Human_IL-2 Receptor Beta Chain in T cell Activation pathway	SOCS1	0.097883	0.0223499	0.93718
BC_Human_IL-2 Receptor Beta Chain in T cell Activation pathway	SOCS2	0.973833	0.024982	0.237111
BC_Human_IL-2 Receptor Beta Chain in T cell Activation pathway	SOCS3		0.260817	0.0228611
BC_Human_IL-2 Receptor Beta Chain in T cell Activation pathway	SOCS4	0.15827	0.556056	0.5581
BC_Human_IL-2 Receptor Beta Chain in T cell Activation pathway	SOCS5	0.473929	0.0804649	0.413079
BC_Human_IL-2 Receptor Beta Chain in T cell Activation pathway	SOCS6	0.012876	0.44787	0.211611
BC_Human_IL-2 Receptor Beta Chain in T cell Activation pathway	SOS1	0.97209	0.495773	0.767225
BC_Human_IL-2 Receptor Beta Chain in T cell Activation pathway	SOS2	0.363371	0.747274	0.936684
BC_Human_IL-2 Receptor Beta Chain in T cell Activation pathway	STAT1	0.93963	0.781749	0.326792
BC_Human_IL-2 Receptor Beta Chain in T cell Activation pathway	STAT2	0.00317893	0.0338274	0.841456
BC_Human_IL-2 Receptor Beta Chain in T cell Activation pathway	STAT3	0.000241967	0.755306	0.239344
BC_Human_IL-2 Receptor Beta Chain in T cell Activation pathway	STAT4	0.572367	0.742386	0.0807029
BC_Human_IL-2 Receptor Beta Chain in T cell Activation pathway	STAT5A	0.0263827	0.67237	0.884169
BC_Human_IL-2 Receptor Beta Chain in T cell Activation pathway	STAT5B	0.00174113	0.774563	0.59761
BC_Human_IL-2 Receptor Beta Chain in T cell Activation pathway	STAT6	0.0552059	0.0389566	0.356361
BC_Human_IL-2 Receptor Beta Chain in T cell Activation pathway	SYK	0.0346751	0.620231	0.455929
BC_Human_IL-2 Receptor Beta Chain in T cell Activation pathway	TFDP1	0.00129905	0.0934242	0.205519
BC_Human_IL-2 Receptor Beta Chain in T cell Activation pathway	TYK2	0.58673	0.0233036	0.616749

## Sheet: IL-9 genes (S4)
pathway	gene	pca -wtc	pca-jewish	pca-nonjewish
GM_Human_IL-9 Signaling Pathway	IL23R	0	3.66607e-07	1.1e-09
GM_Human_IL-9 Signaling Pathway	IL2RA	0.661296	0.000500887	0.238034
GM_Human_IL-9 Signaling Pathway	PIK3CG	0.404495	0.000544172	0.856963
GM_Human_IL-9 Signaling Pathway	SOCS1	0.097883	0.0223499	0.93718
GM_Human_IL-9 Signaling Pathway	TYK2	0.58673	0.0233036	0.616749
GM_Human_IL-9 Signaling Pathway	SOCS2	0.973833	0.024982	0.237111
GM_Human_IL-9 Signaling Pathway	IL10RB	0.831367	0.0315426	0.372609
GM_Human_IL-9 Signaling Pathway	STAT2	0.00317893	0.0338274	0.841456
GM_Human_IL-9 Signaling Pathway	STAT6	0.0552059	0.0389566	0.356361
GM_Human_IL-9 Signaling Pathway	PRLR	0.0759263	0.0477414	0.486179
GM_Human_IL-9 Signaling Pathway	SOCS5	0.473929	0.0804649	0.413079
GM_Human_IL-9 Signaling Pathway	IL12RB1	0.145483	0.109536	0.301237
GM_Human_IL-9 Signaling Pathway	PIK3CA	0.86028	0.136976	0.690829
GM_Human_IL-9 Signaling Pathway	IRS2	0.9161	0.151924	0.025118
GM_Human_IL-9 Signaling Pathway	JAK1	0.580816	0.156198	0.150519
GM_Human_IL-9 Signaling Pathway	GRB2	0.00142025	0.15629	0.619113
GM_Human_IL-9 Signaling Pathway	PIK3C3	0.843722	0.157233	0.707379
GM_Human_IL-9 Signaling Pathway	MAPK3		0.160175	0.685031
GM_Human_IL-9 Signaling Pathway	PIK3R2	0.0627236	0.175886	0.145451
GM_Human_IL-9 Signaling Pathway	CNTFR	0.0198119	0.190255	0.440201
GM_Human_IL-9 Signaling Pathway	IFNGR2	0.0374961	0.205794	0.155411
GM_Human_IL-9 Signaling Pathway	IL7R	0.111514	0.207334	0.31228
GM_Human_IL-9 Signaling Pathway	SHC2	0.112945	0.233662	0.0633791
GM_Human_IL-9 Signaling Pathway	IL21R	0.853553	0.237977	0.132794
GM_Human_IL-9 Signaling Pathway	IL20RA	0.046554	0.250993	0.234192
GM_Human_IL-9 Signaling Pathway	SOCS3		0.260817	0.0228611
GM_Human_IL-9 Signaling Pathway	IL15RA	0.926672	0.2737	0.735719
GM_Human_IL-9 Signaling Pathway	PIK3R5	0.464172	0.275066	0.171029
GM_Human_IL-9 Signaling Pathway	IL22RA1	0.252576	0.291842	0.570554
GM_Human_IL-9 Signaling Pathway	AKT3	0.0383591	0.294807	0.00817542
GM_Human_IL-9 Signaling Pathway	IFNAR2	0.663656	0.296193	0.548633
GM_Human_IL-9 Signaling Pathway	PIK3C2B	0.0330861	0.30187	0.00037395
GM_Human_IL-9 Signaling Pathway	IFNGR1	6.82e-07	0.31841	0.740208
GM_Human_IL-9 Signaling Pathway	MAPK1	0.933731	0.318444	0.0139188
GM_Human_IL-9 Signaling Pathway	IL6ST		0.31956	0.827899
GM_Human_IL-9 Signaling Pathway	IL22RA2	0.378656	0.33051	0.64097
GM_Human_IL-9 Signaling Pathway	JAK2	0.172027	0.33654	0.0109673
GM_Human_IL-9 Signaling Pathway	SHC3	0.426322	0.339251	0.0583034
GM_Human_IL-9 Signaling Pathway	OSMR	0.403276	0.350159	0.248064
GM_Human_IL-9 Signaling Pathway	MAP2K2		0.365297	0.481284
GM_Human_IL-9 Signaling Pathway	PTPN11	0.468591	0.369436	0.767473
GM_Human_IL-9 Signaling Pathway	PIK3R3	0.755485	0.408421	0.641978
GM_Human_IL-9 Signaling Pathway	CSF3R	0.269499	0.411428	0.193638
GM_Human_IL-9 Signaling Pathway	HTATIP	0.33237	0.427419	0.49031
GM_Human_IL-9 Signaling Pathway	SHC4	0.529967	0.446553	0.786795
GM_Human_IL-9 Signaling Pathway	SOCS6	0.012876	0.44787	0.211611
GM_Human_IL-9 Signaling Pathway	AKT2	0.562534	0.456129	0.790268
GM_Human_IL-9 Signaling Pathway	MAP2K1	0.0879649	0.459908	0.788855
GM_Human_IL-9 Signaling Pathway	PIK3C2G	0.0377255	0.471604	0.210487
GM_Human_IL-9 Signaling Pathway	IL9	0.573839	0.534999	0.0551358
GM_Human_IL-9 Signaling Pathway	IL12RB2	0.0463098	0.536071	0.290398
GM_Human_IL-9 Signaling Pathway	GHR	0.897523	0.551045	0.843605
GM_Human_IL-9 Signaling Pathway	EPOR	0.185549	0.553102	0.111753
GM_Human_IL-9 Signaling Pathway	SOCS4	0.15827	0.556056	0.5581
GM_Human_IL-9 Signaling Pathway	LIFR	0.372037	0.593573	0.511124
GM_Human_IL-9 Signaling Pathway	PIK3C2A	0.847143	0.598349	0.0599891
GM_Human_IL-9 Signaling Pathway	IL6R	0.276645	0.615649	0.754875
GM_Human_IL-9 Signaling Pathway	PIK3CB	0.642424	0.615799	0.412428
GM_Human_IL-9 Signaling Pathway	IL28RA	0.0770542	0.627561	0.231133
GM_Human_IL-9 Signaling Pathway	LEPR	0.852268	0.666665	0.845933
GM_Human_IL-9 Signaling Pathway	PIK3CD	0.129286	0.671932	0.258717
GM_Human_IL-9 Signaling Pathway	STAT5A	0.0263827	0.67237	0.884169
GM_Human_IL-9 Signaling Pathway	IL5RA	0.0708398	0.683299	0.244709
GM_Human_IL-9 Signaling Pathway	IFNAR1	0.0376124	0.706358	0.706923
GM_Human_IL-9 Signaling Pathway	JAK3	0.591443	0.720915	0.902313
GM_Human_IL-9 Signaling Pathway	STAT4	0.572367	0.742386	0.0807029
GM_Human_IL-9 Signaling Pathway	STAT3	0.000241967	0.755306	0.239344
GM_Human_IL-9 Signaling Pathway	MPL	0.2313	0.760082	0.855062
GM_Human_IL-9 Signaling Pathway	STAT5B	0.00174113	0.774563	0.59761
GM_Human_IL-9 Signaling Pathway	STAT1	0.93963	0.781749	0.326792
GM_Human_IL-9 Signaling Pathway	PIK3R1	0.568471	0.811178	0.126917
GM_Human_IL-9 Signaling Pathway	IL2RB	0.883743	0.825449	0.734578
GM_Human_IL-9 Signaling Pathway	IL11RA	0.272541	0.842228	0.408864
GM_Human_IL-9 Signaling Pathway	CSF2RB	0.00226515	0.904618	0.316483
GM_Human_IL-9 Signaling Pathway	AKT1	0.00363536	0.925332	0.185901
GM_Human_IL-9 Signaling Pathway	IL10RA	0.00116993	0.973858	0.408568
GM_Human_IL-9 Signaling Pathway	IRS1	0.0761089	0.980413	0.772625
GM_Human_IL-9 Signaling Pathway	IL4R	0.659757	0.989464	0.661798
GM_Human_IL-9 Signaling Pathway	SHC1	0.361663
GM_Human_IL-9 Signaling Pathway	VCP	0.70891
GM_Human_IL-9 Signaling Pathway	CRLF2
GM_Human_IL-9 Signaling Pathway	CSF2RA
GM_Human_IL-9 Signaling Pathway	IL13RA1
GM_Human_IL-9 Signaling Pathway	IL13RA2
GM_Human_IL-9 Signaling Pathway	IL2RG
GM_Human_IL-9 Signaling Pathway	IL3RA
GM_Human_IL-9 Signaling Pathway	IL9R
GM_Human_IL-9 Signaling Pathway	IRS4
