# Supplementary material for: Pathway analysis comparison using Crohn's disease genome wide association studies
Source: BMC Med Genomics. 2010 Jun 28;3:25. doi: 10.1186/1755-8794-3-25 (PMC2908056; doi:10.1186/1755-8794-3-25)
Supplement: Additional file 3 — Significant pathways from Binomial analysis. The table lists the significant pathways across dataset (WTCCC, Jewish, non-Jewish) and IL23R status (included, excluded, conditioned upon). An 'X' means the pathway had an FDR less than 0.01. [file 1755-8794-3-25-S3.XLSX]

## Sheet: Bin Pathways
		WTCCC			Jewish			Non-Jewish
	included	conditioned	excluded	included	conditioned	excluded	included	conditioned	excluded
BC_Human_Activation of Csk by cAMP-dependent Protein Kinase Inhibits Signaling through the T Cell Receptor pathway	x	x	x
BC_Human_Cytokines and Inflammatory Response pathway	x	x	x
BC_Human_Lck and Fyn tyrosine kinases in initiation of TCR Activation pathway	x	x	x
BC_Human_NO2-dependent IL 12 Pathway in NK cells pathway	x	x	x
BC_Human_Role of Erk5 in Neuronal Survival pathway	x	x	x
BC_Human_Transcription factor CREB and its extracellular signals pathway	x	x	x
GM_Human_Acetylcholine Synthesis	x	x	x
GM_Human_Adipogenesis Human	x	x	x	x
GM_Human_IL-4 signaling pathway	x	x	x
GM_Human_Kit Receptor Signaling Pathway	x	x	x
BC_Human_IL-10 Anti-inflammatory Signaling Pathway pathway	x		x
BC_Human_IL12 and Stat4 Dependent Signaling Pathway in Th1 Development pathway	x		x
BC_Human_IL-2 Receptor Beta Chain in T cell Activation pathway	x		x
BC_Human_IL-7 Signal Transduction pathway	x		x	x
BC_Human_Msp/Ron Receptor Signaling Pathway pathway	x		x
BC_Human_Regulation of BAD phosphorylation pathway	x		x
BC_Human_TPO Signaling Pathway pathway	x		x
GM_Human_Delta-Notch Signaling Pathway	x		x
GM_Human_IL-2 Signaling Pathway	x		x
GM_Human_IL-3 Signaling Pathway	x		x
GM_Human_IL-5 Signaling Pathway	x		x
GM_Human_IL-6 signaling pathway	x		x
GM_Human_IL-7 Signaling Pathway	x		x
GM_Human_IL-9 Signaling Pathway	x		x
Acute myeloid leukemia	x		x
Jak-STAT signaling pathway	x		x
Methionine metabolism	x		x
BC_Human_Growth Hormone Signaling Pathway	x		x
BC_Human_IFN gamma signaling pathway	x		x
BC_Human_IL 3 signaling pathway	x		x
BC_Human_IL 4 signaling pathway	x		x
BC_Human_IL22 Soluble Receptor Signaling Pathway	x		x	x		x
Adipocytokine signaling pathway		x
BC_Human_ALK in cardiac myocytes pathway		x
BC_Human_EPO Signaling Pathway pathway	x
BC_Human_IFN alpha signaling pathway	x
BC_Human_IL 17 Signaling Pathway pathway		x
BC_Human_IL 2 signaling pathway	x
BC_Human_IL 6 signaling pathway	x
BC_Human_Regulation of hematopoiesis by cytokines pathway		x
BC_Human_T Cell Receptor and CD3 Complex pathway		x
BC_Human_The Co-Stimulatory Signal During T-cell Activation pathway		x
TGF-beta signaling pathway		x
BC_Human_Erythropoietin mediated neuroprotection through NF-kB pathway				x
BC_Human_Multi-step Regulation of Transcription by Pitx2 pathway				x
GM_Human_Genes specific to endocrine and CNS				x		x
GM_Human_Oxidative Stress					x
BC_Human_Mechanism of Gene Regulation by Peroxisome Proliferators via PPARa(alpha) pathway					x
GM_Human_Inflammatory Response Pathway						x
GM_Human_Tryptophan metabolism							x		x
Type II diabetes mellitus							x		x
